# Supplementary material for: Visualization of Cellular Membranes in 2D and 3D Conditions Using a New Fluorescent Dithienothiophene S,S-Dioxide Derivative
Source: Int J Mol Sci. 2023 Jun 1;24(11):9620. doi: 10.3390/ijms24119620 (PMC10253698; doi:10.3390/ijms24119620)
Supplement: Supplementary file 1 [file ijms-24-09620-s001.zip]

Archive with 1 entries (1 files):
- ijms-2399343-supplementary-final.pdf
